# Supplementary material for: Tea consumption and measures of attention and psychomotor speed in the very old: the Newcastle 85+ longitudinal study
Source: BMC Nutr. 2020 Oct 6;6:57. doi: 10.1186/s40795-020-00361-8 (PMC7537102; doi:10.1186/s40795-020-00361-8)
Supplement: Supplementary file 1 — Additional file 1. [file 40795_2020_361_MOESM1_ESM.log]

-----------------------------------------------------------------------------------------------------------------------------------------------------------------------------------------------------------
      name:  <unnamed>
       log:  C:\Users\nbcms\Desktop\Tea_Longitudinal results with CHOL.log
  log type:  text
 opened on:  20 Apr 2017, 13:25:00

. foreach x in MMSEp si poa coa rtv srt crt dvrt wrt {
  2.         xtmixed `x' agec bagec educc sex cup200_2grp cup200_2grpt baget sext educct DIS_grp || ident: agec
  3.         }

Performing EM optimization: 

Performing gradient-based optimization: 

Iteration 0:   log likelihood = -3706.6039  
Iteration 1:   log likelihood = -3706.5281  
Iteration 2:   log likelihood = -3706.5281  

Computing standard errors:

Mixed-effects ML regression                     Number of obs     =      1,380
Group variable: ident                           Number of groups  =        671

                                                Obs per group:
                                                              min =          1
                                                              avg =        2.1
                                                              max =          3

                                                Wald chi2(10)     =     103.89
Log likelihood = -3706.5281                     Prob > chi2       =     0.0000

------------------------------------------------------------------------------
       MMSEp |      Coef.   Std. Err.      z    P>|z|     [95% Conf. Interval]
-------------+----------------------------------------------------------------
        agec |  -.5082863   .1396747    -3.64   0.000    -.7820437    -.234529
       bagec |   .5309412    .301913     1.76   0.079    -.0607974     1.12268
       educc |   .2432045   .0700536     3.47   0.001     .1059019    .3805071
         sex |  -.1685355   .2685302    -0.63   0.530    -.6948449    .3577739
 cup200_2grp |   .1483004   .2797846     0.53   0.596    -.4000673    .6966681
cup200_2grpt |   .1411967   .1220492     1.16   0.247    -.0980153    .3804088
       baget |  -.1447705   .1268302    -1.14   0.254    -.3933531    .1038122
        sext |   .1406445   .1170776     1.20   0.230    -.0888234    .3701123
      educct |  -.0516214   .0281499    -1.83   0.067    -.1067941    .0035513
     DIS_grp |  -.3792408   .1695356    -2.24   0.025    -.7115245   -.0469571
       _cons |   26.64172   .3454772    77.12   0.000      25.9646    27.31884
------------------------------------------------------------------------------

------------------------------------------------------------------------------
  Random-effects Parameters  |   Estimate   Std. Err.     [95% Conf. Interval]
-----------------------------+------------------------------------------------
ident: Independent           |
                    sd(agec) |   .9515961   .0485469      .8610483    1.051666
                   sd(_cons) |   2.676043   .1191636      2.452389    2.920095
-----------------------------+------------------------------------------------
                sd(Residual) |   2.049216   .0741023      1.909006    2.199724
------------------------------------------------------------------------------
LR test vs. linear model: chi2(2) = 520.71                Prob > chi2 = 0.0000

Note: LR test is conservative and provided only for reference.

Performing EM optimization: 

Performing gradient-based optimization: 

Iteration 0:   log likelihood =  151.85951  
Iteration 1:   log likelihood =  153.81433  
Iteration 2:   log likelihood =  153.82063  
Iteration 3:   log likelihood =  153.82063  

Computing standard errors:

Mixed-effects ML regression                     Number of obs     =      1,515
Group variable: ident                           Number of groups  =        651

                                                Obs per group:
                                                              min =          1
                                                              avg =        2.3
                                                              max =          3

                                                Wald chi2(10)     =      31.63
Log likelihood =  153.82063                     Prob > chi2       =     0.0005

------------------------------------------------------------------------------
          si |      Coef.   Std. Err.      z    P>|z|     [95% Conf. Interval]
-------------+----------------------------------------------------------------
        agec |  -.0256611   .0102022    -2.52   0.012    -.0456571   -.0056652
       bagec |    .023526   .0211581     1.11   0.266    -.0179431     .064995
       educc |   .0079077   .0048509     1.63   0.103    -.0015998    .0174152
         sex |   .0275377   .0187511     1.47   0.142    -.0092137    .0642892
 cup200_2grp |   .0118797   .0195059     0.61   0.543    -.0263511    .0501105
cup200_2grpt |   .0128007   .0087568     1.46   0.144    -.0043623    .0299638
       baget |  -.0119281   .0091911    -1.30   0.194    -.0299423     .006086
        sext |  -.0006747     .00842    -0.08   0.936    -.0171776    .0158281
      educct |  -.0005126   .0020898    -0.25   0.806    -.0046085    .0035834
     DIS_grp |  -.0153913   .0112896    -1.36   0.173    -.0375184    .0067359
       _cons |   .5405432   .0239778    22.54   0.000     .4935476    .5875388
------------------------------------------------------------------------------

------------------------------------------------------------------------------
  Random-effects Parameters  |   Estimate   Std. Err.     [95% Conf. Interval]
-----------------------------+------------------------------------------------
ident: Independent           |
                    sd(agec) |   .0446289    .005607      .0348879    .0570897
                   sd(_cons) |    .177855   .0075865      .1635904    .1933635
-----------------------------+------------------------------------------------
                sd(Residual) |   .1540457   .0046894      .1451235    .1635165
------------------------------------------------------------------------------
LR test vs. linear model: chi2(2) = 339.35                Prob > chi2 = 0.0000

Note: LR test is conservative and provided only for reference.

Performing EM optimization: 

Performing gradient-based optimization: 

Iteration 0:   log likelihood = -820.61585  
Iteration 1:   log likelihood = -820.31043  
Iteration 2:   log likelihood = -820.31001  
Iteration 3:   log likelihood = -820.31001  

Computing standard errors:

Mixed-effects ML regression                     Number of obs     =      1,516
Group variable: ident                           Number of groups  =        651

                                                Obs per group:
                                                              min =          1
                                                              avg =        2.3
                                                              max =          3

                                                Wald chi2(10)     =      74.52
Log likelihood = -820.31001                     Prob > chi2       =     0.0000

------------------------------------------------------------------------------
         poa |      Coef.   Std. Err.      z    P>|z|     [95% Conf. Interval]
-------------+----------------------------------------------------------------
        agec |   .0825743   .0217583     3.80   0.000     .0399288    .1252199
       bagec |  -.0534347   .0377176    -1.42   0.157    -.1273599    .0204904
       educc |  -.0174316   .0085999    -2.03   0.043    -.0342872    -.000576
         sex |  -.0976712   .0332875    -2.93   0.003    -.1629135   -.0324289
 cup200_2grp |  -.0282864   .0346704    -0.82   0.415    -.0962391    .0396663
cup200_2grpt |  -.0444126   .0186363    -2.38   0.017    -.0809391   -.0078862
       baget |   .0011766   .0196006     0.06   0.952    -.0372399     .039593
        sext |  -.0043419    .017888    -0.24   0.808    -.0394018    .0307179
      educct |   .0031939    .004451     0.72   0.473    -.0055299    .0119177
     DIS_grp |   .0553696   .0203519     2.72   0.007     .0154807    .0952585
       _cons |   1.631006   .0426442    38.25   0.000     1.547425    1.714587
------------------------------------------------------------------------------

------------------------------------------------------------------------------
  Random-effects Parameters  |   Estimate   Std. Err.     [95% Conf. Interval]
-----------------------------+------------------------------------------------
ident: Independent           |
                    sd(agec) |   .1253811   .0093417      .1083458    .1450949
                   sd(_cons) |   .3078344   .0143701      .2809196     .337328
-----------------------------+------------------------------------------------
                sd(Residual) |   .2822847   .0085052      .2660975    .2994567
------------------------------------------------------------------------------
LR test vs. linear model: chi2(2) = 345.41                Prob > chi2 = 0.0000

Note: LR test is conservative and provided only for reference.

Performing EM optimization: 

Performing gradient-based optimization: 

Iteration 0:   log likelihood = -5518.0726  
Iteration 1:   log likelihood = -5515.6489  
Iteration 2:   log likelihood = -5515.6403  
Iteration 3:   log likelihood = -5515.6403  

Computing standard errors:

Mixed-effects ML regression                     Number of obs     =      1,517
Group variable: ident                           Number of groups  =        652

                                                Obs per group:
                                                              min =          1
                                                              avg =        2.3
                                                              max =          3

                                                Wald chi2(10)     =      66.79
Log likelihood = -5515.6403                     Prob > chi2       =     0.0000

------------------------------------------------------------------------------
         coa |      Coef.   Std. Err.      z    P>|z|     [95% Conf. Interval]
-------------+----------------------------------------------------------------
        agec |  -1.253859   .4078106    -3.07   0.002    -2.053153   -.4545646
       bagec |   .2836162   .9377265     0.30   0.762    -1.554294    2.121526
       educc |   .6515582   .2164616     3.01   0.003     .2273012    1.075815
         sex |  -3.221374   .8337478    -3.86   0.000    -4.855489   -1.587258
 cup200_2grp |  -.1468288   .8679008    -0.17   0.866    -1.847883    1.554226
cup200_2grpt |   1.300441   .3493767     3.72   0.000     .6156748    1.985206
       baget |  -.1762547   .3672657    -0.48   0.631    -.8960821    .5435728
        sext |   .4114277   .3353977     1.23   0.220    -.2459397    1.068795
      educct |  -.1617427   .0829845    -1.95   0.051    -.3243893     .000904
     DIS_grp |  -1.450821    .508484    -2.85   0.004    -2.447432   -.4542112
       _cons |   85.14092   1.069041    79.64   0.000     83.04563     87.2362
------------------------------------------------------------------------------

------------------------------------------------------------------------------
  Random-effects Parameters  |   Estimate   Std. Err.     [95% Conf. Interval]
-----------------------------+------------------------------------------------
ident: Independent           |
                    sd(agec) |   1.737057   .2496186      1.310674    2.302149
                   sd(_cons) |   8.406284   .3220165      7.798254    9.061722
-----------------------------+------------------------------------------------
                sd(Residual) |   6.151825   .1982928        5.7752    6.553011
------------------------------------------------------------------------------
LR test vs. linear model: chi2(2) = 405.02                Prob > chi2 = 0.0000

Note: LR test is conservative and provided only for reference.

Performing EM optimization: 

Performing gradient-based optimization: 

Iteration 0:   log likelihood =  3970.8345  
Iteration 1:   log likelihood =  3973.9342  
Iteration 2:   log likelihood =  3973.9776  
Iteration 3:   log likelihood =  3973.9776  

Computing standard errors:

Mixed-effects ML regression                     Number of obs     =      1,515
Group variable: ident                           Number of groups  =        651

                                                Obs per group:
                                                              min =          1
                                                              avg =        2.3
                                                              max =          3

                                                Wald chi2(10)     =      17.26
Log likelihood =  3973.9776                     Prob > chi2       =     0.0687

------------------------------------------------------------------------------
         rtv |      Coef.   Std. Err.      z    P>|z|     [95% Conf. Interval]
-------------+----------------------------------------------------------------
        agec |    .000766    .000842     0.91   0.363    -.0008842    .0024163
       bagec |  -.0003813    .001631    -0.23   0.815    -.0035781    .0028154
       educc |  -.0010631   .0003714    -2.86   0.004    -.0017911   -.0003351
         sex |   .0000857   .0014389     0.06   0.953    -.0027345    .0029058
 cup200_2grp |   .0000512   .0014989     0.03   0.973    -.0028866    .0029889
cup200_2grpt |    -.00131   .0007217    -1.82   0.069    -.0027246    .0001045
       baget |   .0002713   .0007555     0.36   0.720    -.0012095    .0017521
        sext |   .0004642   .0006918     0.67   0.502    -.0008917    .0018202
      educct |   .0001753   .0001721     1.02   0.308    -.0001619    .0005126
     DIS_grp |   .0011065   .0008477     1.31   0.192    -.0005549     .002768
       _cons |   .0650044   .0018364    35.40   0.000      .061405    .0686037
------------------------------------------------------------------------------

------------------------------------------------------------------------------
  Random-effects Parameters  |   Estimate   Std. Err.     [95% Conf. Interval]
-----------------------------+------------------------------------------------
ident: Independent           |
                    sd(agec) |   .0033682   .0004616      .0025749     .004406
                   sd(_cons) |   .0125283   .0006341      .0113452    .0138349
-----------------------------+------------------------------------------------
                sd(Residual) |   .0132264   .0004072      .0124519    .0140491
------------------------------------------------------------------------------
LR test vs. linear model: chi2(2) = 195.41                Prob > chi2 = 0.0000

Note: LR test is conservative and provided only for reference.

Performing EM optimization: 

Performing gradient-based optimization: 

Iteration 0:   log likelihood =  228.30063  
Iteration 1:   log likelihood =  233.05281  
Iteration 2:   log likelihood =  233.09669  
Iteration 3:   log likelihood =   233.0967  

Computing standard errors:

Mixed-effects ML regression                     Number of obs     =      1,527
Group variable: ident                           Number of groups  =        653

                                                Obs per group:
                                                              min =          1
                                                              avg =        2.3
                                                              max =          3

                                                Wald chi2(10)     =      51.09
Log likelihood =   233.0967                     Prob > chi2       =     0.0000

------------------------------------------------------------------------------
         srt |      Coef.   Std. Err.      z    P>|z|     [95% Conf. Interval]
-------------+----------------------------------------------------------------
        agec |   .0302134   .0098425     3.07   0.002     .0109225    .0495044
       bagec |  -.0348973   .0191645    -1.82   0.069    -.0724591    .0026645
       educc |  -.0095753   .0043733    -2.19   0.029    -.0181469   -.0010037
         sex |  -.0271345   .0169205    -1.60   0.109     -.060298     .006029
 cup200_2grp |  -.0251415   .0176017    -1.43   0.153    -.0596402    .0093572
cup200_2grpt |  -.0114058   .0084272    -1.35   0.176    -.0279227    .0051112
       baget |   .0007592   .0088215     0.09   0.931    -.0165307    .0180491
        sext |  -.0033158   .0080859    -0.41   0.682    -.0191638    .0125322
      educct |   .0005074   .0020064     0.25   0.800     -.003425    .0044398
     DIS_grp |   .0194132   .0098239     1.98   0.048     .0001587    .0386677
       _cons |   .4745381   .0215922    21.98   0.000     .4322181    .5168581
------------------------------------------------------------------------------

------------------------------------------------------------------------------
  Random-effects Parameters  |   Estimate   Std. Err.     [95% Conf. Interval]
-----------------------------+------------------------------------------------
ident: Independent           |
                    sd(agec) |   .0346996   .0075801      .0226142    .0532437
                   sd(_cons) |   .1433427   .0074694      .1294257    .1587561
-----------------------------+------------------------------------------------
                sd(Residual) |   .1609705   .0047092      .1520004    .1704701
------------------------------------------------------------------------------
LR test vs. linear model: chi2(2) = 188.40                Prob > chi2 = 0.0000

Note: LR test is conservative and provided only for reference.

Performing EM optimization: 

Performing gradient-based optimization: 

Iteration 0:   log likelihood =  118.95082  
Iteration 1:   log likelihood =  119.13549  
Iteration 2:   log likelihood =  119.13565  
Iteration 3:   log likelihood =  119.13565  

Computing standard errors:

Mixed-effects ML regression                     Number of obs     =      1,522
Group variable: ident                           Number of groups  =        652

                                                Obs per group:
                                                              min =          1
                                                              avg =        2.3
                                                              max =          3

                                                Wald chi2(10)     =      56.51
Log likelihood =  119.13565                     Prob > chi2       =     0.0000

------------------------------------------------------------------------------
         crt |      Coef.   Std. Err.      z    P>|z|     [95% Conf. Interval]
-------------+----------------------------------------------------------------
        agec |   .0365188   .0128562     2.84   0.005     .0113212    .0617164
       bagec |  -.0211531   .0188798    -1.12   0.263    -.0581569    .0158507
       educc |  -.0090781   .0042741    -2.12   0.034    -.0174552   -.0007009
         sex |  -.0484734   .0165877    -2.92   0.003    -.0809846   -.0159621
 cup200_2grp |  -.0080818   .0172635    -0.47   0.640    -.0419177    .0257542
cup200_2grpt |  -.0223991   .0110111    -2.03   0.042    -.0439804   -.0008177
       baget |   .0024318   .0115927     0.21   0.834    -.0202895    .0251531
        sext |  -.0062749   .0105772    -0.59   0.553    -.0270059     .014456
      educct |   .0030377   .0026451     1.15   0.251    -.0021465    .0082219
     DIS_grp |   .0308446   .0101501     3.04   0.002     .0109508    .0507385
       _cons |   .6386163   .0212596    30.04   0.000     .5969482    .6802844
------------------------------------------------------------------------------

------------------------------------------------------------------------------
  Random-effects Parameters  |   Estimate   Std. Err.     [95% Conf. Interval]
-----------------------------+------------------------------------------------
ident: Independent           |
                    sd(agec) |   .0822039   .0046064      .0736537    .0917467
                   sd(_cons) |   .1428455   .0081381      .1277535    .1597205
-----------------------------+------------------------------------------------
                sd(Residual) |   .1528949   .0047289      .1439018      .16245
------------------------------------------------------------------------------
LR test vs. linear model: chi2(2) = 354.73                Prob > chi2 = 0.0000

Note: LR test is conservative and provided only for reference.

Performing EM optimization: 

Performing gradient-based optimization: 

Iteration 0:   log likelihood =  2229.6469  
Iteration 1:   log likelihood =  2231.3634  
Iteration 2:   log likelihood =  2231.3653  
Iteration 3:   log likelihood =  2231.3653  

Computing standard errors:

Mixed-effects ML regression                     Number of obs     =      1,518
Group variable: ident                           Number of groups  =        651

                                                Obs per group:
                                                              min =          1
                                                              avg =        2.3
                                                              max =          3

                                                Wald chi2(10)     =      92.47
Log likelihood =  2231.3653                     Prob > chi2       =     0.0000

------------------------------------------------------------------------------
        dvrt |      Coef.   Std. Err.      z    P>|z|     [95% Conf. Interval]
-------------+----------------------------------------------------------------
        agec |   .0098579   .0023677     4.16   0.000     .0052173    .0144984
       bagec |  -.0051282   .0060128    -0.85   0.394     -.016913    .0066566
       educc |  -.0001064   .0013937    -0.08   0.939    -.0028381    .0026252
         sex |  -.0214859   .0053591    -4.01   0.000    -.0319895   -.0109823
 cup200_2grp |  -.0034791   .0055833    -0.62   0.533    -.0144221     .007464
cup200_2grpt |  -.0048497    .002029    -2.39   0.017    -.0088266   -.0008729
       baget |   .0013581   .0021352     0.64   0.525    -.0028269    .0055431
        sext |   .0009276   .0019481     0.48   0.634    -.0028905    .0047458
      educct |   .0001086   .0004817     0.23   0.822    -.0008355    .0010527
     DIS_grp |   .0127664    .003307     3.86   0.000     .0062849    .0192479
       _cons |   .5224745   .0068792    75.95   0.000     .5089914    .5359575
------------------------------------------------------------------------------

------------------------------------------------------------------------------
  Random-effects Parameters  |   Estimate   Std. Err.     [95% Conf. Interval]
-----------------------------+------------------------------------------------
ident: Independent           |
                    sd(agec) |   .0101953   .0013875      .0078084    .0133119
                   sd(_cons) |   .0564834   .0019839      .0527257    .0605088
-----------------------------+------------------------------------------------
                sd(Residual) |   .0353114   .0010982      .0332233    .0375307
------------------------------------------------------------------------------
LR test vs. linear model: chi2(2) = 603.37                Prob > chi2 = 0.0000

Note: LR test is conservative and provided only for reference.

Performing EM optimization: 

Performing gradient-based optimization: 

Iteration 0:   log likelihood = -1735.9851  
Iteration 1:   log likelihood = -1735.3606  
Iteration 2:   log likelihood = -1735.3544  
Iteration 3:   log likelihood = -1735.3544  

Computing standard errors:

Mixed-effects ML regression                     Number of obs     =      1,515
Group variable: ident                           Number of groups  =        651

                                                Obs per group:
                                                              min =          1
                                                              avg =        2.3
                                                              max =          3

                                                Wald chi2(10)     =      91.83
Log likelihood = -1735.3544                     Prob > chi2       =     0.0000

------------------------------------------------------------------------------
         wrt |      Coef.   Std. Err.      z    P>|z|     [95% Conf. Interval]
-------------+----------------------------------------------------------------
        agec |   .1531551   .0391729     3.91   0.000     .0763776    .2299326
       bagec |  -.0239733   .0739844    -0.32   0.746    -.1689801    .1210335
       educc |  -.0208722   .0170496    -1.22   0.221    -.0542888    .0125443
         sex |  -.2945604    .065739    -4.48   0.000    -.4234064   -.1657144
 cup200_2grp |  -.0886563   .0683846    -1.30   0.195    -.2226876     .045375
cup200_2grpt |  -.0272058   .0336258    -0.81   0.418    -.0931113    .0386996
       baget |  -.0062593   .0354196    -0.18   0.860    -.0756805     .063162
        sext |  -.0473351   .0323602    -1.46   0.144      -.11076    .0160899
      educct |   .0003077   .0080881     0.04   0.970    -.0155448    .0161601
     DIS_grp |   .1085396   .0410904     2.64   0.008     .0280039    .1890753
       _cons |   1.704913   .0844253    20.19   0.000     1.539442    1.870384
------------------------------------------------------------------------------

------------------------------------------------------------------------------
  Random-effects Parameters  |   Estimate   Std. Err.     [95% Conf. Interval]
-----------------------------+------------------------------------------------
ident: Independent           |
                    sd(agec) |   .2502827   .0192631      .2152375    .2910341
                   sd(_cons) |   .6775784   .0265661      .6274601       .7317
-----------------------------+------------------------------------------------
                sd(Residual) |   .4530776   .0175795         .4199    .4888767
------------------------------------------------------------------------------
LR test vs. linear model: chi2(2) = 446.73                Prob > chi2 = 0.0000

Note: LR test is conservative and provided only for reference.

. log close
      name:  <unnamed>
       log:  C:\Users\nbcms\Desktop\Tea_Longitudinal results with CHOL.log
  log type:  text
 closed on:  20 Apr 2017, 13:25:13
-----------------------------------------------------------------------------------------------------------------------------------------------------------------------------------------------------------
